# Supplementary material for: Do Different Sutures with Triclosan Have Different Antimicrobial Activities? A Pharmacodynamic Approach
Source: Antibiotics (Basel). 2022 Sep 3;11(9):1195. doi: 10.3390/antibiotics11091195 (PMC9494962; doi:10.3390/antibiotics11091195)
Supplement: Supplementary file 1 [file antibiotics-11-01195-s001.zip]

Archive with 1 entries (1 files):
- antibiotics-1859012-supplementary.pdf
